# Supplementary material for: TFProtBert: Detection of Transcription Factors Binding to Methylated DNA Using ProtBert Latent Space Representation
Source: Int J Mol Sci. 2025 Apr 29;26(9):4234. doi: 10.3390/ijms26094234 (PMC12071566; doi:10.3390/ijms26094234)
Supplement: Supplementary file 1 [file ijms-26-04234-s001.zip]

Archive with 1 entries (1 files):
- ijms-3576773-supplementary.pdf
